# Supplementary material for: A Novel Mouse Segmentation Method Based on Dynamic Contrast Enhanced Micro-CT Images
Source: PLoS One. 2017 Jan 6;12(1):e0169424. doi: 10.1371/journal.pone.0169424 (PMC5217965; doi:10.1371/journal.pone.0169424)
Supplement: S1 Table — (XLS) [file pone.0169424.s004.xls]

## Sheet: Sheet1
the number of training samples	the classifier		case1	case2	case3	case4	case5	mean	standard deviation
10% of total number	SVM	heart	0.718	0.6212	0.8244	0.7803	0.7761	0.744	0.0700972
		liver	0.8854	0.856	0.8384	0.7685	0.8738	0.84442	0.0411746
		spleen	0.2615	0.2639	0.1071	0.1695	0	0.1604	0.0995845
		lung	0.7849	0.8611	0.8786	0.8713	0.7925	0.83768	0.040448
		kidney	0.9337	0.9207	0.9527	0.9462	0.9567	0.942	0.013197
	RF	heart	0.7054	0.679	0.8042	0.8084	0.8056	0.76052	0.0564205
		liver	0.8917	0.8961	0.8515	0.8641	0.89	0.87868	0.0176207
		spleen	0.8432	0.8527	0.8486	0.8284	0.8723	0.84904	0.0142459
		lung	-	0.8782	0.8633	0.8903	0.8263	0.864525	0.0240521
		kidney	0.9506	0.9459	0.9412	0.9513	0.941	0.946	0.00441135
30% of total number	SVM	heart	0.8316	0.7651	0.8413	0.8169	0.8267	0.81632	0.026792
		liver	0.8753	0.8769	0.8468	0.8728	0.8731	0.86898	0.011191
		spleen	0.6683	0.7911	0.7194	0.7253	0.8181	0.74444	0.0536537
		lung	0.8802	0.897	0.8909	0.9006	0.8819	0.89012	0.00804671
		kidney	0.9076	0.8921	0.9235	0.9156	0.9412	0.916	0.0163292
	RF	heart	0.808	0.748	0.7751	0.7811	0.7887	0.78018	0.0195384
		liver	0.8875	0.8939	0.8806	0.8969	0.8865	0.88908	0.00575236
		spleen	0.8508	0.8555	0.8546	0.8656	0.862	0.8577	0.00534715
		lung	-	0.8816	0.894	-	0.8996	0.891733	0.00752123
		kidney	0.9402	0.9442	0.9465	0.9403	0.9464	0.94352	0.00279385
50% of total number	SVM	heart	0.7818	0.7604	0.7848	0.8271	0.8197	0.79476	0.0249626
		liver	0.8996	0.8619	0.8733	0.863	0.8965	0.87886	0.0161951
		spleen	0.7701	0.8603	0.84	0.7589	0.8522	0.8163	0.0429318
		lung	0.8944	0.8932	0.8966	0.8929	0.8595	0.88732	0.0139707
		kidney	0.9385	0.9469	0.9372	0.916	0.9487	0.93746	0.0116373
	RF	heart	0.7799	0.7557	0.775	0.7798	0.7954	0.77716	0.0127465
		liver	0.8903	0.8736	0.8883	0.8872	0.8936	0.8866	0.00685478
		spleen	0.8693	0.8768	0.8729	0.8426	0.8617	0.86466	0.0121013
		lung	0.8962	0.8993	0.8308	0.8638	0.8935	0.87672	0.0262544
		kidney	0.951	0.9384	0.9463	0.9458	0.9457	0.94544	0.00403515
70% of total number	SVM	heart	0.6206	0.6407	0.8048	0.7819	0.8124	0.73208	0.0836656
		liver	0.8763	0.8426	0.8512	0.8893	0.8773	0.86734	0.0175174
		spleen	0.861	0.8229	0.828	0.8746	0.8779	0.85288	0.0231582
		lung	0.8941	0.9052	0.9031	0.8933	0.8919	0.89752	0.00549924
		kidney	0.9468	0.9487	0.9296	0.9299	0.9298	0.93696	0.00883099
	RF	heart	0.771	0.659	0.7762	0.7631	0.7842	0.7507	0.0463621
		liver	0.8746	0.877	0.8447	0.8912	0.8758	0.87266	0.0152181
		spleen	0.8275	0.8701	0.8734	0.8876	0.8755	0.86682	0.0205293
		lung	0.8885	0.8932	0.9094	0.899	0.8867	0.89536	0.00821087
		kidney	0.9381	0.9487	0.9448	0.947	0.9427	0.94426	0.00368489
90% of total number	SVM	heart	0.786	0.6883	0.7745	0.7848	0.6977	0.74626	0.0437711
		liver	0.8933	0.884	0.8853	0.8872	0.8895	0.88786	0.00329156
		spleen	0.8294	0.8703	0.8648	0.8246	0.8744	0.8527	0.0212582
		lung	0.8933	0.8934	0.8902	0.8935	0.9062	0.89532	0.00557975
		kidney	0.9468	0.9451	0.945	0.9531	0.9515	0.9483	0.0033663
	RF	heart	0.7753	0.7033	0.7841	0.7752	0.7708	0.76174	0.0295375
		liver	0.8847	0.8812	0.8874	0.8886	0.8936	0.8871	0.00412698
		spleen	0.8606	0.8752	0.8706	0.859	0.8731	0.8677	0.00663204
		lung	0.9075	0.8962	0.8965	0.8941	0.9043	0.89972	0.00521245
		kidney	0.9339	0.9439	0.9413	0.9434	0.9474	0.94198	0.00449061
