# Supplementary material for: A Novel Mouse Segmentation Method Based on Dynamic Contrast Enhanced Micro-CT Images
Source: PLoS One. 2017 Jan 6;12(1):e0169424. doi: 10.1371/journal.pone.0169424 (PMC5217965; doi:10.1371/journal.pone.0169424)
Supplement: S2 Table — (XLS) [file pone.0169424.s005.xls]

## Sheet: DSC
DSC/SM1	mouse1	mouse2	mouse3	mouse4	mouse5	mouse6	mouse7	mean	standard deviation
heart	0.785521	0.88043	0.885794	0.905477	0.882639	0.90172	0.876049	0.873947	0.0375061
liver	0.871772	0.879589	0.877356	0.885448	0.880978	0.882052	0.888216	0.880773	0.00497161
spleen	0.830137	0.711805	0.735747	0.793433	0.646028	0.59625	0.652559	0.709423	0.0778173
lung	0.895788	0.893592	0.90763	0.929145	0.888486	0.91173	0.898382	0.903536	0.0128269
kidney	0.935804	0.908275	0.927538	0.935686	0.899486	0.931095	0.915381	0.921895	0.0132569
DSC/RM1
heart	0.672198	0.895103	0.869429	0.767651	0.757868	0.827856	0.903437	0.813363	0.0785992
liver	0.882298	0.874848	0.896947	0.89213	0.887518	0.888488	0.896271	0.888357	0.00727604
spleen	0.861773	0.749027	0.722086	0.790273	0.777595	0.652001	0.704581	0.751048	0.0624679
lung	0.886884	0.898682	0.898686	0.929797	0.896488	0.916841	0.899089	0.903781	0.0134168
kidney	0.937751	0.920046	0.925436	0.931462	0.925214	0.928436	0.936194	0.92922	0.0058747
DSC/M1M2
heart	0.935864	0.944614	0.936048	0.943428	0.944744	0.943781	0.93982	0.941185	0.00364023
liver	0.922376	0.934665	0.945843	0.933475	0.948578	0.950681	0.947039	0.94038	0.00965099
spleen	0.824503	0.859232	0.765419	0.848313	0.860436	0.868657	0.843019	0.838511	0.0326755
lung	0.927931	0.918167	0.900379	0.936702	0.935581	0.943767	0.937952	0.92864	0.0138233
kidney	0.962287	0.961183	0.966818	0.962208	0.964517	0.963686	0.971562	0.964609	0.00331611
DSC/M1M3
heart	0.915106	0.915368	0.920539	0.941089	0.925188	0.92596	0.9108	0.922007	0.00932979
liver	0.918624	0.940603	0.921337	0.913594	0.915951	0.92019	0.911838	0.920306	0.00887674
spleen	0.898449	0.823048	0.890878	0.820998	0.811758	0.817917	0.71522	0.825467	0.0560997
lung	0.893008	0.925514	0.916025	0.918525	0.899179	0.912852	0.890365	0.907924	0.0126433
kidney	0.93165	0.947029	0.93963	0.954386	0.949783	0.954985	0.967154	0.949231	0.0106054

## Sheet: FPR
FPR/SM1	mouse1	mouse2	mouse3	mouse4	mouse5	mouse6	mouse7	mean	standard deviation
heart	0.372829	0.0735582	0.0778394	0.0856134	0.0602316	0.0855595	0.0327325	0.112623	0.107592
liver	0.130444	0.120103	0.173895	0.123125	0.176819	0.158289	0.0745328	0.136744	0.0334295
spleen	0.0307231	0.236117	0.336337	0.398912	0.127131	0.523166	0.582254	0.319234	0.186876
lung	0.170704	0.0914021	0.0852577	0.0945344	0.0893137	0.0760779	0.0864264	0.0991024	0.0297256
kidney	0.111327	0.17252	0.125371	0.117008	0.139668	0.121262	0.0892219	0.125197	0.0239585
FPR/RM1
heart	0.798008	0.117459	0.150737	0.470182	0.481238	0.295603	0.077693	0.34156	0.239872
liver	0.171468	0.137332	0.1366	0.167591	0.141252	0.1526	0.0892651	0.142301	0.0252629
spleen	0.0736203	0.383074	0.421257	0.400227	0.232989	0.669337	0.619293	0.399971	0.191157
lung	0.166869	0.114543	0.113024	0.0809757	0.0958569	0.106051	0.119959	0.113897	0.0248274
kidney	0.108193	0.159092	0.13522	0.12621	0.12703	0.130408	0.0847983	0.124421	0.0213738
FPR/M1M2
heart	0.0617822	0.0711161	0.0981103	0.0740023	0.0694219	0.0721773	0.0881731	0.0763976	0.011488
liver	0.0376907	0.0374432	0.0446684	0.0501841	0.0543576	0.0432747	0.039068	0.0438124	0.00601632
spleen	0.413094	0.213487	0.145552	0.103907	0.25308	0.0701504	0.0469885	0.178037	0.118022
lung	0.0909667	0.111337	0.167438	0.0879602	0.059811	0.0681713	0.063523	0.0927438	0.0348325
kidney	0.0306045	0.0192344	0.0316086	0.0335696	0.0426825	0.0489261	0.0443418	0.0358525	0.00938511
FPR/M1M3
heart	0.0249208	0.15863	0.125432	0.08403	0.138249	0.0812684	0.149729	0.108894	0.0442545
liver	0.063165	0.0544971	0.0544581	0.10464	0.101717	0.0393966	0.0335908	0.064495	0.0261441
spleen	0.166667	0.274002	0.0614594	0.126879	0.196095	0.0942579	0.237552	0.165273	0.0710056
lung	0.0330257	0.0279966	0.0910358	0.0172867	0.158638	0.0194702	0.165329	0.0732547	0.060682
kidney	0.0490607	0.087189	0.100087	0.0706412	0.0835936	0.0739759	0.0388153	0.071909	0.019954

## Sheet: FNR
FNR/SM1	mouse1	mouse2	mouse3	mouse4	mouse5	mouse6	mouse7	mean	standard deviation
heart	0.112058	0.155755	0.143117	0.101894	0.162489	0.108724	0.19505	0.13987	0.0316343
liver	0.126515	0.120652	0.0825906	0.107742	0.0735194	0.0861188	0.141544	0.105526	0.0235998
spleen	0.268597	0.316971	0.222303	0.0800813	0.462206	0.353027	0.233722	0.276701	0.110448
lung	0.0502699	0.118528	0.0982786	0.0503085	0.12926	0.098485	0.114006	0.0941622	0.0295312
kidney	0.0227508	0.0245059	0.0267029	0.0179883	0.0685117	0.0232989	0.0807349	0.0377848	0.0236515
FNR/RM1
heart	0.0897602	0.0947192	0.115064	0.0841985	0.0962442	0.0849475	0.11211	0.0967205	0.011473
liver	0.0752601	0.115682	0.0757743	0.0597784	0.0895295	0.0786671	0.115474	0.0871664	0.01969
spleen	0.187142	0.171877	0.196919	0.0852806	0.215672	0.192573	0.119264	0.166961	0.0435962
lung	0.0702885	0.0905259	0.0917588	0.0608435	0.109731	0.0637828	0.0853553	0.0817551	0.01632
kidney	0.0216891	0.0125327	0.0223258	0.0182644	0.0298124	0.020579	0.0453314	0.0243621	0.00979897
FNR/M1M2
heart	0.0662065	0.0413069	0.0339003	0.0410084	0.0425742	0.0419602	0.0353647	0.0431887	0.00991023
liver	0.111805	0.0898048	0.0626702	0.0808269	0.0487744	0.0547952	0.065456	0.0734475	0.020459
spleen	0.00884431	0.0859965	0.289777	0.18688	0.0538537	0.178327	0.237126	0.148686	0.0945247
lung	0.0557129	0.0567919	0.0440926	0.0415727	0.0684698	0.0455651	0.060745	0.0532786	0.00914721
kidney	0.0443048	0.056936	0.0346547	0.0417072	0.0287772	0.0245855	0.0134139	0.0349113	0.0132339
FNR/M1M3
heart	0.135481	0.0221819	0.0402578	0.0365862	0.0202061	0.067809	0.0385841	0.0515865	0.0371736
liver	0.0968464	0.0637479	0.0993368	0.0710718	0.0691196	0.114248	0.13389	0.0926087	0.0241548
spleen	0.0484411	0.109085	0.147405	0.215297	0.182877	0.242852	0.311071	0.179576	0.0808722
lung	0.166661	0.114531	0.0780075	0.135991	0.0535935	0.143976	0.0649464	0.108244	0.0401325
kidney	0.0851709	0.0221957	0.0251745	0.0227704	0.0200317	0.0185492	0.0272567	0.0315927	0.0220407
