# Supplementary material for: A Novel Mouse Segmentation Method Based on Dynamic Contrast Enhanced Micro-CT Images
Source: PLoS One. 2017 Jan 6;12(1):e0169424. doi: 10.1371/journal.pone.0169424 (PMC5217965; doi:10.1371/journal.pone.0169424)
Supplement: S3 Table — (XLS) [file pone.0169424.s006.xls]

## Sheet: Sheet1
the p value of Wilcoxon rank sum test for SM1 vs RM1	heart	liver	spleen	lung	kidney
DSC	0.1649	0.053	0.4557	0.6865	0.3829
FPR	0.0233	0.8048	0.4557	0.1282	0.8048
FNR	0.0122	0.2086	0.0262	0.3176	0.2086
